# Supplementary material for: The Impact of Early-Life Cecal Microbiota Transplantation on Social Stress and Injurious Behaviors in Egg-Laying Chickens
Source: Microorganisms. 2024 Feb 26;12(3):471. doi: 10.3390/microorganisms12030471 (PMC10972035; doi:10.3390/microorganisms12030471)
Supplement: Supplementary file 1 [file microorganisms-12-00471-s001.zip]

Archive with 1 entries (1 files):
- microorganisms-2867064-supplementary.pdf
